# Supplementary material for: Mindfulness moments for clinicians in the midst of a pandemic
Source: Ir J Psychol Med. 2020 May 21:1–4. doi: 10.1017/ipm.2020.59 (PMC7276502; doi:10.1017/ipm.2020.59)
Supplement: Supplementary file 1 [file S0790966720000592sup.zip]

Archive with 2 entries (2 files):
- S0790966720000592sup002.docx
- S0790966720000592sup001.docx
